# Supplementary material for: Effect of leaf position and days post-infiltration on transient expression of colorectal cancer vaccine candidate proteins GA733-Fc and GA733-FcK in Nicotiana benthamiana plant
Source: PeerJ. 2021 Apr 7;9:e10851. doi: 10.7717/peerj.10851 (PMC8035899; doi:10.7717/peerj.10851)
Supplement: Supplemental Information 14 — Data for both GA733-Fc and GA733-FcK protein band density obtained from the western blot analyses. The graph was obtained from the data which calculating the average value of triple measurement per each case including standard deviation, showing relative band densities of GA733-Fc (W/O) and GA733-FcK (W) proteins. These were used for Figure 3B. The vertical axis values represent the relative density of western blot results at each location, and lateral axis represent days post infiltration (Dpi). [file peerj-09-10851-s014.zip]

Archive with 1 entries (1 files):
- Revised Figure_4._graph_raw_data.xlsx
