# Supplementary material for: Effect of leaf position and days post-infiltration on transient expression of colorectal cancer vaccine candidate proteins GA733-Fc and GA733-FcK in Nicotiana benthamiana plant
Source: PeerJ. 2021 Apr 7;9:e10851. doi: 10.7717/peerj.10851 (PMC8035899; doi:10.7717/peerj.10851)
Supplement: Supplemental Information 14 — Data for both GA733-Fc and GA733-FcK protein band density obtained from the western blot analyses. The graph was obtained from the data which calculating the average value of triple measurement per each case including standard deviation, showing relative band densities of GA733-Fc (W/O) and GA733-FcK (W) proteins. These were used for Figure 3B. The vertical axis values represent the relative density of western blot results at each location, and lateral axis represent days post infiltration (Dpi). [file peerj-09-10851-s014.zip › Revised Figure_4._graph_raw_data.xlsx]

## Sheet: Sheet1
1st		W/O			W							W/O			W
		Top	Middle	Base	Top	Middle	Base					Top	Middle	Base	Top	Middle	Base
Days	1	30.01	35.91	5.07	77.4	73.9	74.15				1	36.1425	41.2725	3.245	65.9875	66.7525	61.6475
	3	40.57	59.35	5.71	91.01	93.1	61.62				3	41.1675	50.64	3.9275	74.5325	81.7325	66.3625
	5	64.72	58.01	5.94	191.62	166.03	68.65				5	71.9825	56.305	4.2975	162.413	166.89	61.82
	7	54.96	42.02	7.95	113.61	89.62	29.45				7	61.925	42.15	5.5575	95.4725	75.2225	55.2875
	8	37.8	55.88	4.99	181.08	95.15	50.17				8	47.84	52.6625	4.3925	150.428	99.815	60.9825
	9	42.56	69.43	7.37	177.41	126.6	45.03				9	44.8975	68.5175	4.9125	145.24	121.358	61.71
	10	36.12	49.91	8.09	136.71	99.4	59.86				10	39.7375	46.0275	6.1675	118.562	76.78	77.7725
										STDEV		W/O			W
												Top	Middle	Base	Top	Middle	Base
2nd		W/O			W						1	4.54633	4.44624	1.49311	10.9361	7.59304	14.7292
		Top	Middle	Base	Top	Middle	Base				3	1.02932	7.49504	1.54027	11.1387	11.8551	14.4449
	1	36.59	46.53	3.86	70.57	56.01	40.56				5	6.14111	3.72221	1.33697	20.731	13.178	6.39859
	3	42.68	53.76	4.69	66.47	82.62	48.92				7	6.43464	5.42168	1.6664	12.605	10.1907	19.6637
	5	72.2	57.35	4.82	162.69	166.54	63.19				8	7.19026	3.1293	0.72757	20.6891	8.48869	12.3499
	7	60.61	45.5	5.33	89.92	68.97	76.74				9	5.67126	3.07677	2.05894	21.8598	7.34155	12.8208
	8	52.83	48.51	5.05	144.35	97.9	57.08				10	2.71507	5.65231	1.54476	12.7128	16.1462	15.1812
	9	47.74	65.85	5.57	139.66	115.13	59.15
	10	41.79	48.94	6.61	116.27	73.27	86.78
										STDEV/n^(1/2)		W/O			W
												Top	Middle	Base	Top	Middle	Base
											1	2.27317	2.22312	0.746553	5.46806	3.79652	7.36462
3rd		W/O			W						3	0.514658	3.74752	0.770134	5.56937	5.92754	7.22246
		Top	Middle	Base	Top	Middle	Base				5	3.07055	1.8611	0.668486	10.3655	6.58901	3.1993
	1	40.99	42.53	2.06	51.68	68.63	68.49				7	3.21732	2.71084	0.8332	6.30252	5.09536	9.83183
	3	40.47	42.18	2.9	69.94	65.2	72.3				8	3.59513	1.56465	0.363785	10.3446	4.24435	6.17494
	5	79.72	50.82	3.37	148.53	151.38	53.21				9	2.83563	1.53838	1.02947	10.9299	3.67077	6.41041
	7	70.52	34.55	4.8	84.84	67.15	60.84				10	1.35754	2.82615	0.772381	6.35641	8.07312	7.59058
	8	53.25	52.31	3.84	136.46	93.91	57.92
	9	51.08	66.32	4.19	134.59	114.96	74.74
	10	41.86	37.67	4.5	107.13	61.08	71.05			STDEV/n^(1/2)/2		W/O			W
												Top	Middle	Base	Top	Middle	Base
											1	1.13658	1.11156	0.373277	2.73403	1.89826	3.68231
											3	0.257329	1.87376	0.385067	2.78468	2.96377	3.61123
4th		W/O			W						5	1.53528	0.930552	0.334243	5.18274	3.2945	1.59965
		Top	Middle	Base	Top	Middle	Base				7	1.60866	1.35542	0.4166	3.15126	2.54768	4.91592
	1	36.98	40.12	1.99	64.3	68.47	63.39				8	1.79756	0.782324	0.181893	5.17229	2.12217	3.08747
	3	40.95	47.27	2.41	70.71	86.01	82.61				9	1.41782	0.769192	0.514734	5.46495	1.83539	3.20521
	5	71.29	59.04	3.06	146.81	183.61	62.23				10	0.678768	1.41308	0.386191	3.17821	4.03656	3.79529
	7	61.61	46.53	4.15	93.52	75.15	54.12
	8	47.48	53.95	3.69	139.82	112.3	78.76
	9	38.21	72.47	2.52	129.3	128.74	67.92
	10	39.18	47.59	5.47	114.14	73.37	93.4
