# Supplementary material for: Effect of leaf position and days post-infiltration on transient expression of colorectal cancer vaccine candidate proteins GA733-Fc and GA733-FcK in Nicotiana benthamiana plant
Source: PeerJ. 2021 Apr 7;9:e10851. doi: 10.7717/peerj.10851 (PMC8035899; doi:10.7717/peerj.10851)
Supplement: Supplemental Information 17 — The ELISA results with GA733-Fc M, GA733-Fc P, and GA733-Fc P were used for Figure 5C. The experiment was repeated a total of 6 times. The graph result was obtained by calculating the average value including standard deviation. The vertical axis values (450 nm) represent the absorvance of each case, and lateral axis represent positive control (GA733-Fc M), purified GA733-Fc P, and GA733-FcK P. [file peerj-09-10851-s017.zip]

Archive with 1 entries (1 files):
- Revised Figure 6 Graph Raw data.xlsx
